# Supplementary material for: Data on the effect of in vivo knockdown using artificial ErbB3 miRNA on Remak bundle structure
Source: Data Brief. 2017 Apr 15;12:313–9. doi: 10.1016/j.dib.2017.04.014 (PMC5407571; doi:10.1016/j.dib.2017.04.014)
Supplement: Supplementary file 1 — Supplementary information [file mmc1.zip]

Archive with 7 entries (7 files):
- coi_disclosure Inoue.pdf
- coi_disclosure Kawahara.pdf
- coi_disclosure Miyamoto.pdf
- coi_disclosure Morimoto.pdf
- coi_disclosure Torii.pdf
- coi_disclosure Yamamoto.pdf
- coi_disclosure Yamauchi.pdf
